# Supplementary material for: Molecular characterization of gliomas and glioneuronal tumors amid Noonan syndrome: cancer predisposition examined
Source: Front Oncol. 2024 Sep 6;14:1453309. doi: 10.3389/fonc.2024.1453309 (PMC11412961; doi:10.3389/fonc.2024.1453309)
Supplement: Supplementary file 3 [file Table2.xlsx]

## Sheet: OPx v7
Supplementary Table 3: University of Washington-OncoPlex version 7 Gene List
Symbol
ABCA10
ABCA12
ABCC9
ABL1
ABL2
ACVR1
AKAP9
AKT1
AKT2
AKT3
ALK
ANGPTL1
ANKRD26
APC
ARAF
ARID1A
ARID1B
AR
ASPH
ASXL1
ASXL2
ATM
ATR
ATRX
AURKA
AURKB
AXIN2
AXL
BABAM1
BAK1
BAP1
BARD1
BCL2L11
BCL2
BCORL1
BCOR
BCR
BIRC3
BLM
BMPR1A
BRAF
BRCA1
BRCA2
BRIP1
BRWD3
BTK
C11orf95
CALR
CARD11
CBLB
CBLC
CBL
CCND1
CCND2
CCNE1
CD19
CD274
CD74
CDH1
CDK12
CDK4
CDK6
CDK8
CDK9
CDKN1A
CDKN1C
CDKN2A
CDKN2B
CEBPA
CHD1
CHD3
CHD8
CHEK1
CHEK2
COG5
CRADD
CREBBP
CRLF2
CRX
CSF1R
CSF3R
CTCF
CTNNA1
CTNNB1
CUX1
DAXX
DDR2
DDX41
DEPDC5
DICER1
DIS3L2
DNAJB1
DNMT3A
DOCK7
DPYD
EBF1
EED
EGFR
EGLN1
EIF3E
EML4
ENPP3
EP300
EPAS1
EPCAM
EPHA3
EPHA5
EPHB2
EPHB6
EPO
EPOR
ERBB2
ERBB3
ERBB4
ERCC2
ERG
ESR1
ESR2
ETV6
EZH2
FAM175A
FAM19A2
FANCA
FANCB
FANCC
FANCD2
FANCE
FANCF
FANCG
FANCI
FANCL
FANCM
FBXW7
FGFR1
FGFR2
FGFR3
FGFR4
FH
FKBP1A
FLT1
FLT3
FLT4
FOXA1
FOXR2
FUBP1
GAB2
GALNT12
GATA1
GATA2
GATA3
GEN1
GLI1
GLI3
GLTSCR1
GLTSCR2
GNA11
GNAQ
GNAS
GPC3
GREM1
GRIN2A
GRM3
H3F3A
H3F3B
HDAC4
HDAC9
HIF1A
HIST1H3B
HNF1A
HNRNPU
HOOK3
HRAS
HSPH1
ID3
IDH1
IDH2
IGF1R
IKZF1
IL7R
JAK1
JAK2
JAK3
KCNJ8
KDM2B
KDM6A
KDR
KIF5B
KIT
KLF4
KMT2A
KMT2C
KMT2D
KRAS
KTN1
LYST
MAP2K1
MAP2K2
MAP2K4
MAP7
MAPK1
MAX
MC1R
MCL1
MDM2
MDM4
MED12
MEGF6
MEN1
MET
MIOS
MITF
MLH1
MLH3
MN1
MPL
MRE11A
MSH2
MSH6
MTAP
MTOR
MUTYH
MYB
MYCL
MYC
MYCN
MYD88
MYOD1
NAB2
NAT2
NBN
NF1
NF2
NKX2-1
NOTCH1
NOTCH2
NOTCH3
NPM1
NPRL2
NPRL3
NR4A3
NRAS
NRP1
NSD1
NT5C2
NTHL1
NTRK1
NTRK2
NTRK3
NUDT15
OFD1
PAK1
PALB2
PAX5
PBRM1
PDCD1LG2
PDGFRA
PDGFRB
PHF6
PHOX2B
PIGA
PIK3CA
PIK3CB
PIK3R1
PLCG2
PLK1
PLK2
PLK3
PLK4
PML
PMS2
POLD1
POLE
PPM1D
PPP1CB
PRKAR1A
PRPF40B
PRPS1
PTCH1
PTEN
PTPN11
PTPRD
QKI
RAC1
RAD21
RAD51B
RAD51C
RAD51D
RAF1
RARA
RASA1
RB1
RECQL
RELA
RET
RHEB
RICTOR
RINT1
RIT1
ROR1
ROS1
RPL10
RPL31
RPS15
RPS20
RPTOR
RRM1
RRM2
RSPO2
RSPO3
RUNX1
SAMD9L
SDHA
SDHB
SDHC
SDHD
SETBP1
SETD2
SF1
SF3B1
SH2B3
SHH
SIGLEC10
SLC25A13
SLX4
SMAD2
SMAD3
SMAD4
SMARCA4
SMARCB1
SMC1A
SMC3
SMO
SNAPC3
SPOP
SPRY4
SRC
SRP72
SRSF2
STAG2
STAT5B
STAT6
STK11
SUFU
SUZ12
TACC3
TACSTD2
TCF3
TERC
TERT
TET1
TET2
TET3
TFE3
TFG
TGFBR2
TLX1
TMPRSS2
TP53
TP73
TRAF7
TRRAP
TSC1
TSC2
TTYH1
TYMS
U2AF1
U2AF2
UBR5
USP7
VHL
WRN
WT1
XRCC2
YAP1
ZBTB16
ZRSR2
